# Supplementary material for: noisyR: enhancing biological signal in sequencing datasets by characterizing random technical noise
Source: Nucleic Acids Res. 2021 Jun 2;49(14):e83. doi: 10.1093/nar/gkab433 (PMC8373073; doi:10.1093/nar/gkab433)
Supplement: gkab433_Supplemental_Files [file gkab433_supplemental_files.zip]

Archive with 8 entries (8 files):
- FigS1.tif
- FigS2.tif
- FigS3.tif
- FigS4.tif
- FigS5.tif
- FigS6.tif
- FigS7.tif
- noisyR_submission_supplementary_revision-.docx
